# Supplementary material for: Clinicopathological Significance of Cyclin-Dependent Kinase 2 (CDK2) in Ductal Carcinoma In Situ and Early-Stage Invasive Breast Cancers
Source: Int J Mol Sci. 2024 May 6;25(9):5053. doi: 10.3390/ijms25095053 (PMC11084890; doi:10.3390/ijms25095053)
Supplement: Supplementary file 1 [file ijms-25-05053-s001.zip]

Archive with 2 entries (2 files):
- Supplementary File 1.xlsx
- Supplementary materials_revision2.pdf
